# Supplementary material for: Microsatellite Instability Assay as a Potential Approach to Evaluate Genotoxicity: Lead Exposure in a Nestling Passerine Bird at the Stage of Intensive Erythropoiesis
Source: Animals (Basel). 2023 Apr 12;13(8):1325. doi: 10.3390/ani13081325 (PMC10135023; doi:10.3390/ani13081325)
Supplement: Supplementary file 1 [file animals-13-01325-s001.zip]

Archive with 1 entries (1 files):
- animals-2306043-supplementary.xlsx
