# Supplementary material for: Microsatellite Instability Assay as a Potential Approach to Evaluate Genotoxicity: Lead Exposure in a Nestling Passerine Bird at the Stage of Intensive Erythropoiesis
Source: Animals (Basel). 2023 Apr 12;13(8):1325. doi: 10.3390/ani13081325 (PMC10135023; doi:10.3390/ani13081325)
Supplement: Supplementary file 1 [file animals-13-01325-s001.zip › animals-2306043-supplementary.xlsx]

## Sheet: Table S1
Study site	birds age (days) in which blood for MSI analyzes were collected	Dose of lead (μg Pb/g of body mass)	Individual ring number	PmaD130	PmaD130	PmaC25	PmaC25	PmaD22	PmaD22	PmaGAn27	PmaGAn27	PmaGAn40	PmaGAn40	PmaTAGAn71	PmaTAGAn71	PmaTGAn42	PmaTGAn42
suburban forest	10	0	K2Z5937	388	436	315	315	400	400	237	253	418	418	185	197	264	268
suburban forest	15	0	K2Z5937	388	436	315	315	400	400	237	253	418	418	185	197	264	268
suburban forest	10	0	K2Z5935	420	436	315	315	400	400	237	253	418	418	193	201	272	272
suburban forest	15	0	K2Z5935	412	436	315	315	400	400	237	253	418	418	193	201	272	272
suburban forest	10	0	K2Z5934	376	416	303	330	392	436	201	225	418	420	189	197	264	272
suburban forest	15	0	K2Z5934	376	416	303	330	392	436	201	225	418	420	189	197	264	272
suburban forest	10	0	K2Z5928	412	416	321	330	400	412	201	225	418	420	185	193	264	264
suburban forest	15	0	K2Z5928	416	432	321	330	400	412	201	225	418	420	185	193	264	264
suburban forest	10	0	K2Z5943	376	448	321	324	400	416	222	234	416	416	193	193	268	276
suburban forest	15	0	K2Z5943	376	448	321	324	400	416	222	234	416	416	193	193	268	276
suburban forest	10	0	K2Z5942	376	448	312	324	416	416	228	234	418	418	193	197	276	276
suburban forest	15	0	K2Z5942	376	448	312	324	416	416	228	234	418	418	193	197	276	276
suburban forest	10	0	K2Z5675	376	376	318	318	404	404	219	228	416	420	189	197	268	268
suburban forest	15	0	K2Z5675	376	376	318	318	404	404	219	228	416	420	189	197	268	268
suburban forest	10	0	K2Z5676	376	376	318	324	408	408	219	228	420	422	189	197	268	280
suburban forest	15	0	K2Z5676	376	376	318	324	408	408	219	228	420	422	189	197	268	280
suburban forest	10	0	K2Z5677	376	388	327	330	404	416	225	228	416	418	189	193	268	276
suburban forest	15	0	K2Z5677	376	388	327	330	404	416	225	228	416	418	189	193	268	276
suburban forest	10	0	K2Z5680	376	388	327	330	396	416	219	228	416	416	189	193	268	272
suburban forest	15	0	K2Z5680	376	388	327	330	396	416	219	228	416	416	189	193	268	272
suburban forest	10	0	K2Z5665	376	416	312	321	388	412	222	234	418	418	185	197	272	272
suburban forest	15	0	K2Z5665	376	416	312	321	388	412	222	234	418	418	185	197	272	272
suburban forest	10	0	K2Z5668	376	376	315	330	400	412	213	222	416	418	185	193	272	276
suburban forest	15	0	K2Z5668	376	376	315	330	400	412	213	222	416	418	185	193	272	276
suburban forest	10	0	K2Z5655	376	436	318	327	404	408	222	228	416	418	197	201	268	280
suburban forest	15	0	K2Z5655	376	436	318	327	404	408	222	228	416	418	197	201	268	280
suburban forest	10	0	K2Z5660	376	436	318	327	396	404	228	237	418	418	189	201	268	280
suburban forest	15	0	K2Z5660	376	436	318	327	396	404	228	237	418	418	189	201	268	280
urban parkland	10	0	K2Z5640	376	420	309	315	420	440	198	222	418	422	185	197	264	276
urban parkland	15	0	K2Z5640	376	420	309	315	420	440	198	222	418	422	185	197	264	276
urban parkland	10	0	K2Z5645	376	420	315	318	396	408	198	219	418	422	185	197	264	276
urban parkland	15	0	K2Z5645	376	420	315	318	396	408	198	219	418	422	185	197	264	276
urban parkland	10	0	K2Z5623	376	388	312	312	408	412	225	231	418	420	185	197	272	276
urban parkland	15	0	K2Z5623	376	388	312	312	408	412	225	231	418	420	185	197	272	276
urban parkland	10	0	K2Z5628	376	388	312	321	408	420	222	231	418	418	197	209	272	276
urban parkland	15	0	K2Z5628	376	388	312	321	408	420	222	231	418	418	197	209	272	276
urban parkland	10	0	K2Z5632	376	376	321	327	388	412	219	228	418	422	189	197	260	272
urban parkland	15	0	K2Z5632	376	376	321	327	388	412	219	228	418	422	189	197	260	272
urban parkland	10	0	K2Z5634	376	376	315	330	388	412	222	225	418	418	189	197	272	272
urban parkland	15	0	K2Z5634	376	376	315	330	388	412	222	225	418	418	189	197	272	272
urban parkland	10	0	K2Z5612	376	444	324	330	396	404	234	237	418	418	193	201	276	280
urban parkland	15	0	K2Z5612	376	444	324	330	396	404	234	237	418	418	193	201	276	280
urban parkland	10	0	K2Z5613	376	444	324	330	396	404	234	237	418	420	193	201	264	280
urban parkland	15	0	K2Z5613	376	444	324	330	396	404	234	237	418	420	193	201	264	280
urban parkland	10	0	K2Z5618	420	424	315	315	436	436	198	228	418	418	193	193	260	272
urban parkland	15	0	K2Z5618	420	424	315	315	436	436	198	228	418	418	193	193	260	272
urban parkland	10	0	K2Z5622	376	424	315	315	412	436	198	228	418	422	193	193	260	272
urban parkland	15	0	K2Z5622	376	424	315	315	412	436	198	228	418	422	193	193	260	272
urban parkland	10	0	K2Z5601	388	424	312	315	392	396	216	231	418	418	181	193	268	280
urban parkland	15	0	K2Z5601	388	424	312	315	392	396	216	231	418	418	181	193	268	280
urban parkland	10	0	K2Z5606	388	424	312	327	392	396	216	231	418	418	181	193	268	280
urban parkland	15	0	K2Z5606	388	424	312	327	392	396	216	231	418	418	181	193	268	280
urban parkland	10	0	K2Z5563	376	444	327	330	400	420	219	225	418	418	185	193	272	272
urban parkland	15	0	K2Z5563	376	444	327	330	400	420	219	225	418	418	185	193	272	272
urban parkland	10	0	K2Z5569	376	444	327	330	408	420	219	237	418	418	185	193	272	276
urban parkland	15	0	K2Z5569	376	444	327	330	408	420	219	237	418	418	185	193	272	276
suburban forest	10	0	K2Z5646	376	452	318	330	400	412	201	237	416	418	181	201	276	280
suburban forest	15	0	K2Z5646	376	452	318	330	400	412	201	237	416	418	181	201	276	280
suburban forest	10	0	K2Z5650	376	424	315	318	400	412	216	237	416	418	185	189	272	284
suburban forest	15	0	K2Z5650	376	424	315	318	400	412	216	237	416	418	185	189	272	284
urban parkland	10	0	K2Z5483	376	452	318	321	408	408	201	237	416	418	197	209	264	276
urban parkland	15	0	K2Z5483	376	452	318	321	408	408	201	237	416	418	197	209	264	276
urban parkland	10	0	K2Z5484	376	432	321	330	408	408	225	228	418	418	185	197	264	276
urban parkland	15	0	K2Z5484	376	432	321	330	408	408	225	228	418	418	185	197	264	276
suburban forest	10	0	K2Z5684	432	436	315	321	412	420	228	237	412	412	189	197	264	268
suburban forest	15	0	K2Z5684	432	436	315	321	412	420	228	237	412	412	189	197	264	268
suburban forest	10	0	K2Z5687	432	436	318	321	408	412	222	228	412	418	189	197	268	276
suburban forest	15	0	K2Z5687	432	436	318	321	408	412	222	228	412	418	189	197	268	276
suburban forest	10	0	K2Z5693	376	412	312	324	408	412	219	222	412	418	173	197	268	268
suburban forest	15	0	K2Z5693	376	412	312	324	408	412	219	222	412	418	173	197	268	268
suburban forest	10	0	K2Z5697	376	388	309	321	400	408	213	234	420	420	189	197	268	268
suburban forest	15	0	K2Z5697	376	388	309	321	400	408	213	234	420	420	189	197	268	268
urban parkland	10	0	K2Z5550	420	420	315	327	396	436	198	219	418	418	189	193	272	276
urban parkland	15	0	K2Z5550	420	420	315	327	396	436	198	219	418	418	189	193	272	276
urban parkland	10	0	K2Z5551	376	392	315	330	408	436	225	243	418	418	189	205	264	272
urban parkland	15	0	K2Z5551	376	392	315	330	408	436	225	243	418	418	189	205	264	272
urban parkland	10	0	K2Z5487	376	436	318	324	396	400	222	231	418	422	181	193	268	268
urban parkland	15	0	K2Z5487	376	436	318	324	396	400	222	231	418	422	181	193	268	268
urban parkland	10	0	K2Z5492	376	436	318	327	396	448	198	222	418	422	181	189	264	264
urban parkland	15	0	K2Z5492	376	436	318	327	396	448	198	222	418	422	181	189	264	264

## Sheet: Table S2
Study site	birds age (days) in which blood for MSI analyzes were collected	Dose of lead (μg Pb/g of body mass)	Individual ring number	PmaD130	PmaD130	PmaC25	PmaC25	PmaD22	PmaD22	PmaGAn27	PmaGAn27	PmaGAn40	PmaGAn40	PmaTAGAn71	PmaTAGAn71	PmaTGAn42	PmaTGAn42
suburban forest	10	15	K2Z5936	376	388	315	315	400	400	210	219	418	418	193	197	264	268
suburban forest	15	15	K2Z5936	376	388	315	315	400	400	207	219	418	418	193	197	264	268
suburban forest	10	15	K2Z5938	NR	NR	315	318	400	412	219	228	418	420	185	189	264	272
suburban forest	15	15	K2Z5938	NR	NR	315	318	400	412	219	228	418	420	185	189	264	272
suburban forest	10	15	K2Z5927	416	432	303	330	392	412	216	228	418	418	185	189	264	264
suburban forest	15	15	K2Z5927	416	432	303	330	392	412	216	228	418	418	185	189	264	264
suburban forest	10	15	K2Z5933	376	432	303	330	400	436	216	225	418	420	193	197	264	272
suburban forest	15	15	K2Z5933	376	432	303	330	400	436	216	225	418	420	193	197	264	272
suburban forest	10	15	K2Z5946	432	432	312	324	416	416	219	228	416	418	193	193	276	276
suburban forest	15	15	K2Z5946	432	432	312	324	416	416	219	228	416	418	193	193	276	276
suburban forest	10	15	K2Z5948	376	432	312	324	412	416	222	234	416	418	193	193	268	276
suburban forest	15	15	K2Z5948	376	432	312	324	412	416	222	234	416	418	193	193	268	276
suburban forest	10	15	K2Z5670	376	376	324	327	404	404	219	228	416	420	185	189	268	268
suburban forest	15	15	K2Z5670	376	376	324	327	404	404	219	228	416	420	185	189	268	268
suburban forest	10	15	K2Z5672	376	376	318	318	404	408	219	228	418	420	189	197	268	276
suburban forest	15	15	K2Z5672	376	376	318	318	404	408	219	228	418	420	189	197	268	276
suburban forest	10	15	K2Z5681	376	392	327	330	396	416	225	231	416	420	181	185	268	276
suburban forest	15	15	K2Z5681	376	392	327	330	396	416	225	231	416	420	181	185	268	276
suburban forest	10	15	K2Z5678	376	388	312	321	396	424	219	231	418	420	181	189	268	276
suburban forest	15	15	K2Z5678	376	388	312	321	396	424	219	231	418	420	181	189	268	276
suburban forest	10	15	K2Z5666	376	416	321	330	388	412	222	222	416	418	185	193	272	276
suburban forest	15	15	K2Z5666	376	416	321	330	388	412	222	222	416	418	185	193	272	276
suburban forest	10	15	K2Z5663	376	416	321	330	392	412	222	225	416	418	185	197	272	272
suburban forest	15	15	K2Z5663	376	416	321	330	392	412	222	225	416	418	185	197	272	272
suburban forest	10	15	K2Z5657	376	376	318	324	404	408	228	237	418	418	189	201	268	288
suburban forest	15	15	K2Z5657	376	376	318	324	404	408	228	237	418	418	189	201	268	288
suburban forest	10	15	K2Z5661	376	436	318	327	400	408	222	228	418	418	189	201	268	268
suburban forest	15	15	K2Z5661	376	436	318	327	400	408	222	228	418	418	189	201	268	268
urban parkland	10	15	K2Z5639	376	376	318	330	408	440	198	219	418	418	197	197	276	280
urban parkland	15	15	K2Z5639	376	376	318	330	408	440	198	219	418	418	197	197	276	280
urban parkland	10	15	K2Z5641	376	420	309	315	396	408	198	222	418	422	197	197	264	280
urban parkland	15	15	K2Z5641	376	420	309	315	396	408	198	222	418	422	197	197	264	280
urban parkland	10	15	K2Z5627	376	388	321	327	408	412	222	225	418	418	197	197	260	272
urban parkland	15	15	K2Z5627	376	388	321	327	408	412	222	225	418	418	197	197	260	272
urban parkland	10	15	K2Z5629	420	428	312	321	408	420	225	225	418	418	197	209	272	276
urban parkland	15	15	K2Z5629	420	428	312	321	408	420	225	225	418	418	197	209	272	276
urban parkland	10	15	K2Z5637	376	432	315	330	396	404	219	225	418	422	189	197	260	272
urban parkland	15	15	K2Z5637	376	432	315	330	396	404	219	225	418	422	189	197	260	272
urban parkland	10	15	K2Z5638	376	432	315	327	388	412	219	225	418	422	185	185	260	272
urban parkland	15	15	K2Z5638	376	432	315	327	388	412	219	225	418	422	185	185	260	272
urban parkland	10	15	K2Z5610	376	444	321	321	396	404	225	237	418	420	181	193	264	276
urban parkland	15	15	K2Z5610	376	444	321	321	396	404	225	237	418	420	181	193	264	276
urban parkland	10	15	K2Z5611	376	376	321	321	404	408	234	237	418	420	181	193	264	276
urban parkland	15	15	K2Z5611	376	376	321	321	404	408	234	237	418	420	181	193	264	276
urban parkland	10	15	K2Z5614	376	424	315	321	412	436	198	228	418	422	193	193	264	272
urban parkland	15	15	K2Z5614	376	424	315	321	412	436	198	228	418	422	193	193	264	272
urban parkland	10	15	K2Z5616	376	420	315	315	412	436	198	228	418	418	193	193	260	292
urban parkland	15	15	K2Z5616	376	420	315	315	412	436	198	228	418	418	193	193	260	292
urban parkland	10	15	K2Z5603	424	428	312	315	396	400	216	243	418	420	185	193	276	276
urban parkland	15	15	K2Z5603	424	428	312	315	396	400	216	243	418	420	185	193	276	276
urban parkland	10	15	K2Z5605	428	432	312	321	388	392	216	228	418	418	185	193	260	276
urban parkland	15	15	K2Z5605	428	432	312	321	388	392	216	228	418	418	185	193	260	276
urban parkland	10	15	K2Z5564	376	424	312	330	408	420	225	234	418	418	185	193	264	272
urban parkland	15	15	K2Z5564	376	424	312	330	408	420	225	234	418	418	185	193	264	272
urban parkland	10	15	K2Z5568	376	424	327	330	400	408	219	225	418	418	185	201	264	272
urban parkland	15	15	K2Z5568	376	424	327	330	400	408	219	225	418	418	185	201	264	272
suburban forest	10	15	K2Z5647	392	424	315	330	376	400	201	228	418	420	177	201	272	276
suburban forest	15	15	K2Z5647	392	424	315	330	376	400	201	228	418	420	177	201	272	276
suburban forest	10	15	K2Z5648	424	436	330	330	400	412	201	216	418	418	185	189	272	284
suburban forest	15	15	K2Z5648	424	436	330	330	400	412	201	216	418	418	185	189	272	284
urban parkland	10	15	K2Z5478	376	432	318	321	408	432	201	237	416	418	185	193	276	280
urban parkland	15	15	K2Z5478	376	432	318	321	408	432	201	237	416	418	185	193	276	280
urban parkland	10	15	K2Z5480	376	376	327	330	408	408	201	237	416	418	185	193	268	280
urban parkland	15	15	K2Z5480	376	376	327	330	408	408	201	237	416	418	185	193	268	280
suburban forest	10	15	K2Z5685	432	436	312	318	412	420	228	237	418	420	189	197	264	268
suburban forest	15	15	K2Z5685	432	436	312	318	412	420	228	237	418	420	189	197	264	268
suburban forest	10	15	K2Z5688	376	444	312	315	408	412	222	222	412	420	197	197	264	268
suburban forest	15	15	K2Z5688	376	444	312	315	408	412	222	222	412	420	197	197	264	268
suburban forest	10	15	K2Z5694	376	412	312	324	404	408	219	222	418	420	185	193	268	268
suburban forest	15	15	K2Z5694	376	412	312	324	404	408	219	222	418	420	185	193	268	268
suburban forest	10	15	K2Z5696	376	412	312	318	404	408	222	234	412	418	173	197	268	268
suburban forest	15	15	K2Z5696	376	412	312	318	404	408	222	234	412	418	173	197	268	268
urban parkland	10	15	K2Z5552	376	392	324	330	400	400	213	225	418	418	193	205	272	272
urban parkland	15	15	K2Z5552	376	392	324	330	400	400	213	225	418	418	193	205	272	272
urban parkland	10	15	K2Z5553	376	392	324	327	396	400	198	225	406	418	189	197	272	272
urban parkland	15	15	K2Z5553	376	392	324	327	396	400	198	225	406	418	189	197	272	272
urban parkland	10	15	K2Z5489	376	436	318	327	396	448	198	237	418	422	181	193	264	268
urban parkland	15	15	K2Z5489	376	436	318	327	396	448	198	237	418	422	181	193	264	268
urban parkland	10	15	K2Z5543	376	376	315	321	396	436	228	231	420	420	181	197	260	264
urban parkland	15	15	K2Z5543	376	376	315	321	396	436	228	231	420	420	181	197	260	264
				NR - not readable

## Sheet: Table S3
Study site	birds age (days) in which blood for MSI analyzes were collected	Dose of lead (μg Pb/g of body mass)	Individual ring number	PmaD130	PmaD130	PmaC25	PmaC25	PmaD22	PmaD22	PmaGAn27	PmaGAn27	PmaGAn40	PmaGAn40	PmaTAGAn71	PmaTAGAn71	PmaTGAn42	PmaTGAn42
suburban forest	10	30	K2Z5939	388	436	315	318	400	400	237	253	418	418	193	197	264	272
suburban forest	15	30	K2Z5939	388	436	315	318	400	400	237	253	418	418	193	197	264	272
suburban forest	10	30	K2Z5940	376	436	315	315	400	400	207	219	418	418	193	197	272	272
suburban forest	15	30	K2Z5940	376	436	315	315	400	400	207	219	418	418	193	197	272	272
suburban forest	10	30	K2Z5925	432	432	303	321	392	436	216	228	414	418	185	189	260	272
suburban forest	15	30	K2Z5925	432	432	303	321	392	436	216	228	414	418	185	189	260	272
suburban forest	10	30	K2Z5926	376	432	303	321	400	436	201	225	414	420	193	197	264	272
suburban forest	15	30	K2Z5926	376	432	303	321	400	436	201	225	414	420	193	197	264	272
suburban forest	10	30	K2Z5947	376	448	312	321	400	412	222	234	416	416	193	197	276	276
suburban forest	15	30	K2Z5947	376	448	312	321	400	412	222	234	416	416	193	197	276	276
suburban forest	10	30	K2Z5949	432	432	321	321	412	416	222	234	416	418	193	197	268	276
suburban forest	15	30	K2Z5949	432	432	321	321	412	416	222	234	416	418	193	197	268	276
suburban forest	10	30	K2Z5673	376	376	318	318	404	408	216	228	418	420	185	189	268	276
suburban forest	15	30	K2Z5673	376	376	318	318	388	408	216	228	418	420	185	189	268	276
suburban forest	10	30	K2Z5669	376	376	318	327	396	408	216	228	416	420	185	189	268	268
suburban forest	15	30	K2Z5669	376	376	318	327	396	408	216	228	416	420	185	189	268	268
suburban forest	10	30	K2Z5682	376	388	312	321	396	416	219	228	418	420	181	189	268	272
suburban forest	15	30	K2Z5682	376	388	312	321	396	416	219	228	418	420	181	189	268	272
suburban forest	10	30	K2Z5679	376	388	312	321	396	416	225	228	416	416	185	193	268	276
suburban forest	15	30	K2Z5679	376	388	312	321	396	416	225	228	416	416	185	193	268	276
suburban forest	10	30	K2Z5664	376	376	321	330	388	392	222	234	418	418	197	197	272	272
suburban forest	15	30	K2Z5664	376	376	321	330	392	396	222	234	418	418	197	197	272	272
suburban forest	10	30	K2Z5662	376	416	321	330	388	412	222	234	418	418	193	197	272	276
suburban forest	15	30	K2Z5662	376	416	321	330	388	412	222	234	418	418	193	197	272	276
suburban forest	10	30	K2Z5656	376	436	318	318	396	404	228	237	418	418	193	197	268	280
suburban forest	15	30	K2Z5656	376	436	318	318	396	404	228	237	418	418	193	197	268	280
suburban forest	10	30	K2Z5659	376	436	318	327	396	404	222	228	416	418	193	197	268	280
suburban forest	15	30	K2Z5659	376	436	318	327	396	404	222	228	416	418	193	197	268	280
urban parkland	10	30	K2Z5643	376	376	315	318	408	440	198	219	420	422	197	197	264	280
urban parkland	15	30	K2Z5643	376	376	315	318	408	440	198	219	420	422	197	197	264	280
urban parkland	10	30	K2Z5644	376	420	315	318	408	440	198	219	418	418	197	197	264	276
urban parkland	15	30	K2Z5644	376	420	315	318	408	440	198	219	418	418	197	197	264	276
urban parkland	10	30	K2Z5625	376	420	321	327	412	412	225	225	418	418	185	197	272	276
urban parkland	15	30	K2Z5625	376	420	321	327	412	412	225	225	418	418	185	197	272	276
urban parkland	10	30	K2Z5630	388	428	312	321	408	420	225	225	418	418	185	209	260	272
urban parkland	15	30	K2Z5630	388	428	312	321	408	420	225	225	418	418	185	209	260	272
urban parkland	10	30	K2Z5631	376	432	321	327	404	412	219	228	418	422	185	185	260	272
urban parkland	15	30	K2Z5631	376	432	321	327	404	412	219	228	418	422	185	185	260	272
urban parkland	10	30	K2Z5636	376	376	321	330	396	404	222	225	418	422	185	189	260	272
urban parkland	15	30	K2Z5636	376	376	321	330	396	404	222	225	418	422	185	189	260	272
urban parkland	10	30	K2Z5607	376	444	324	330	396	404	234	237	418	418	193	201	264	264
urban parkland	15	30	K2Z5607	376	444	324	330	396	404	234	237	418	418	193	201	264	264
urban parkland	10	30	K2Z5609	376	376	324	330	404	408	222	234	418	418	193	201	264	276
urban parkland	15	30	K2Z5609	376	376	324	330	404	408	222	234	418	418	193	201	264	276
urban parkland	10	30	K2Z5619	376	420	315	321	436	436	198	228	418	422	193	193	264	292
urban parkland	15	30	K2Z5619	376	420	315	321	436	436	198	228	418	422	193	193	264	292
urban parkland	10	30	K2Z5621	420	424	315	315	436	436	198	219	418	422	189	193	264	292
urban parkland	15	30	K2Z5621	420	424	315	315	436	436	198	219	418	422	189	193	264	292
urban parkland	10	30	K2Z5602	424	428	312	315	396	400	216	231	418	418	185	193	268	280
urban parkland	15	30	K2Z5602	424	428	312	315	396	400	216	231	418	418	185	193	268	280
urban parkland	10	30	K2Z5604	424	428	312	315	396	400	231	231	418	420	185	193	268	276
urban parkland	15	30	K2Z5604	424	428	312	315	396	400	231	231	418	420	185	193	268	276
urban parkland	10	30	K2Z5565	376	444	327	330	400	400	219	225	418	418	185	201	264	272
urban parkland	15	30	K2Z5565	376	444	327	330	400	400	219	225	418	418	185	201	264	272
urban parkland	10	30	K2Z5557	376	424	327	330	400	420	219	225	418	418	185	193	264	276
urban parkland	15	30	K2Z5557	376	424	327	330	400	420	219	225	418	418	185	193	264	276
suburban forest	10	30	K2Z5649	436	452	330	330	400	412	201	216	418	418	181	201	276	280
suburban forest	15	30	K2Z5649	436	452	330	330	400	412	201	216	418	418	181	201	276	280
suburban forest	10	30	K2Z5651	376	424	309	330	400	424	201	207	418	418	189	209	280	284
suburban forest	15	30	K2Z5651	376	424	309	330	400	424	201	207	418	418	189	209	280	284
urban parkland	10	30	K2Z5481	376	432	318	321	408	408	225	237	416	418	185	197	268	280
urban parkland	15	30	K2Z5481	376	432	318	321	408	408	225	237	416	418	185	197	268	280
urban parkland	10	30	K2Z5482	376	432	318	321	408	432	225	228	418	418	197	209	268	280
urban parkland	15	30	K2Z5482	376	432	318	321	408	432	225	228	418	418	197	209	268	280
suburban forest	10	30	K2Z5686	376	436	312	318	412	420	222	237	418	420	197	197	264	272
suburban forest	15	30	K2Z5686	376	436	312	318	412	420	222	237	418	420	197	197	264	272
suburban forest	10	30	K2Z5689	432	444	318	321	408	412	222	222	412	412	189	197	268	276
suburban forest	15	30	K2Z5689	432	444	318	321	408	412	222	222	412	412	189	197	268	276
suburban forest	10	30	K2Z5690	376	412	309	324	404	408	219	222	412	418	185	193	268	276
suburban forest	15	30	K2Z5690	376	412	309	324	404	408	219	222	412	418	185	193	268	276
suburban forest	10	30	K2Z5692	376	376	309	324	404	408	219	222	420	420	173	197	268	268
suburban forest	15	30	K2Z5692	376	376	309	324	404	408	219	222	420	420	173	197	268	268
urban parkland	10	30	K2Z5555	376	392	312	324	396	436	198	219	418	418	189	193	260	276
urban parkland	15	30	K2Z5555	376	392	312	324	396	436	198	219	418	418	189	193	260	276
urban parkland	10	30	K2Z5556	376	392	312	315	404	436	225	225	406	418	189	193	260	276
urban parkland	15	30	K2Z5556	376	392	312	315	404	436	225	225	406	418	189	193	260	276
urban parkland	10	30	K2Z5485	376	452	318	318	400	448	231	237	418	422	181	193	264	264
urban parkland	15	30	K2Z5485	376	452	318	318	400	448	231	237	418	422	181	193	264	264
urban parkland	10	30	K2Z5488	376	376	324	327	400	448	231	237	418	422	185	193	268	268
urban parkland	15	30	K2Z5488	376	376	324	327	400	448	231	237	418	422	185	193	268	268
